# Supplementary material for: Y-Chromosome and mtDNA Genetics Reveal Significant Contrasts in Affinities of Modern Middle Eastern Populations with European and African Populations
Source: PLoS One. 2013 Jan 30;8(1):e54616. doi: 10.1371/journal.pone.0054616 (PMC3559847; doi:10.1371/journal.pone.0054616)
Supplement: Table S4 — List of the mtDNA Haplogroup marker SNPs typed for this study. (XLS) [file pone.0054616.s006.xls]

## Sheet: Table S3
Y Chromosome and mtDNA genetics reveal significant contrasts in affinities of modern Middle Eastern populations with European and African populations Danielle A Badro1, Bouchra Douaihy1,†, Marc Haber1,2,†, Sonia C Youhanna1, Angélique Salloum1, Michella Ghassibe-Sabbagh1, Brian Johnsrud3, Georges Khazen1, Elizabeth Matisoo-Smith4, David F Soria-Hernanz2,5, R Spencer Wells5, Chris Tyler-Smith6, Da…
Table S3. List of the mtDNA Haplogroup marker SNPs typed for this study. List of SNPs employed as mtDNA haplogroup markers.
Haplogroup	SNPs
L3	mt_1018
I	mt_4529
V	mt_4580
D	mt_5178
X	mt_6371
H	mt_7028
A	mt_8794
L2	mt_9221
N	mt_9540
N1	mt_10238
T	mt_10463
K	mt_10550
JT	mt_11251
R0	mt_11719
W	mt_11947
U	mt_12308
J	mt_12612
R	mt_12705
HV	mt_14766
M	mt_14783
