# Supplementary material for: Y-Chromosome and mtDNA Genetics Reveal Significant Contrasts in Affinities of Modern Middle Eastern Populations with European and African Populations
Source: PLoS One. 2013 Jan 30;8(1):e54616. doi: 10.1371/journal.pone.0054616 (PMC3559847; doi:10.1371/journal.pone.0054616)
Supplement: Table S9 — Y STR RST distances between populations. (XLS) [file pone.0054616.s011.xls]

## Sheet: TableS8
Y Chromosome and mtDNA genetics reveal significant contrasts in affinities of modern Middle Eastern populations with European and African populations Danielle A Badro1, Bouchra Douaihy1,†, Marc Haber1,2,†, Sonia C Youhanna1, Angélique Salloum1, Michella Ghassibe-Sabbagh1, Brian Johnsrud3, Georges Khazen1, Elizabeth Matisoo-Smith4, David F Soria-Hernanz2,5, R Spencer Wells5, Chris Tyler-Smith6, Da…
Table S8: Y STR RST distances between populations (adjusted so off-diagonals are slightly positive -- 0.000001)
	Balkan	BurkinaFaso	Cyprus	Egypt	Ethiopia	WestEurope	Jordan	Kenya	Libya	Morocco	Palestinian	SaudiArabia	Slovakia	Syria	Tunisia	Yemen	Lebanon
Balkan	0	0.40993	0.05837	0.09349	0.15467	0.07763	0.08741	0.16422	0.20895	0.33214	0.10685	0.07281	0.071	0.09204	0.16263	0.09194	0.06654
BurkinaFaso	0.40993	0	0.41967	0.39602	0.45261	0.39031	0.37051	0.20868	0.43716	0.55173	0.39526	0.39959	0.38974	0.35831	0.48491	0.4122	0.40023
Cyprus	0.05837	0.41967	0	0.01696	0.15289	0.09383	0.03366	0.18493	0.14656	0.24231	0.02693	1e-06	0.16224	0.03056	0.0327	1e-06	0.01354
Egypt	0.09349	0.39602	0.01696	0	0.15868	0.11323	0.01343	0.14917	0.09439	0.19219	0.00189	0.01222	0.14857	0.04801	0.03094	0.0327	0.03912
Ethiopia	0.15467	0.45261	0.15289	0.15868	0	0.22039	0.21054	0.11083	0.30322	0.43602	0.18864	0.26356	0.21506	0.22123	0.31077	0.33161	0.21622
WestEurope	0.07763	0.39031	0.09383	0.11323	0.22039	0	0.09465	0.17632	0.25017	0.31992	0.12759	0.11505	0.14269	0.10581	0.11307	0.13274	0.11699
Jordan	0.08741	0.37051	0.03366	0.01343	0.21054	0.09465	0	0.17607	0.10698	0.20825	0.00344	1e-06	0.13955	0.02431	0.01723	1e-06	0.03103
Kenya	0.16422	0.20868	0.18493	0.14917	0.11083	0.17632	0.17607	0	0.21679	0.41681	0.19314	0.23107	0.16278	0.20844	0.2947	0.27911	0.23093
Libya	0.20895	0.43716	0.14656	0.09439	0.30322	0.25017	0.10698	0.21679	0	0.14718	0.09268	0.16551	0.22752	0.17297	0.01849	0.16507	0.15644
Morocco	0.33214	0.55173	0.24231	0.19219	0.43602	0.31992	0.20825	0.41681	0.14718	0	0.20017	0.31295	0.32707	0.27339	0.02475	0.30625	0.2341
Palestinian	0.10685	0.39526	0.02693	0.00189	0.18864	0.12759	0.00344	0.19314	0.09268	0.20017	0	1e-06	0.17585	0.03533	0.03139	1e-06	0.0373
SaudiArabia	0.07281	0.39959	1e-06	0.01222	0.26356	0.11505	1e-06	0.23107	0.16551	0.31295	1e-06	0	0.156	0.00113	0.14868	0.01789	0.00534
Slovakia	0.071	0.38974	0.16224	0.14857	0.21506	0.14269	0.13955	0.16278	0.22752	0.32707	0.17585	0.156	0	0.1863	0.18067	0.19893	0.15853
Syria	0.09204	0.35831	0.03056	0.04801	0.22123	0.10581	0.02431	0.20844	0.17297	0.27339	0.03533	0.00113	0.1863	0	0.09162	1e-06	0.0184
Tunisia	0.16263	0.48491	0.0327	0.03094	0.31077	0.11307	0.01723	0.2947	0.01849	0.02475	0.03139	0.14868	0.18067	0.09162	0	0.17005	0.05773
Yemen	0.09194	0.4122	1e-06	0.0327	0.33161	0.13274	1e-06	0.27911	0.16507	0.30625	1e-06	0.01789	0.19893	1e-06	0.17005	0	1e-06
Lebanon	0.06654	0.40023	0.01354	0.03912	0.21622	0.11699	0.03103	0.23093	0.15644	0.2341	0.0373	0.00534	0.15853	0.0184	0.05773	1e-06	0
